# Supplementary material for: Inequalities in Violent Death across Income Levels among Young Males and Females in Countries of the Americas
Source: Int J Environ Res Public Health. 2023 Mar 24;20(7):5256. doi: 10.3390/ijerph20075256 (PMC10094469; doi:10.3390/ijerph20075256)
Supplement: Supplementary file 1 [file ijerph-20-05256-s001.zip]

Archive with 1 entries (1 files):
- ijerph-2156474-supplementary.xlsx
