# Supplementary material for: Inequalities in Violent Death across Income Levels among Young Males and Females in Countries of the Americas
Source: Int J Environ Res Public Health. 2023 Mar 24;20(7):5256. doi: 10.3390/ijerph20075256 (PMC10094469; doi:10.3390/ijerph20075256)
Supplement: Supplementary file 1 [file ijerph-20-05256-s001.zip › ijerph-2156474-supplementary.xlsx]

## Sheet: readme
	Inequalities in violent death across income levels among young males and females in the Americas
	Mujica OJ, Zhang D, Hu Y, Espinosa I, Araneda N, Dragomic A , Luta G, Sanhueza A.
	for submission to the
		International Journal of Environmental Research and Public Health
		Special Issue on: Measuring Health Inequalities in Health: innovative approaches and applications
	editable tables and figures
		Table 1		Age-adjusted mortality rates per 100,000 pop (standard error) due to road traffic injury, homicide, and suicide in young (10-24 years old) males and females, reference population and average income per capita. Selected countries of the Americas, 2015.
		Table 2		Magnitude of mortality inequality, its standard error and p-value, by tye of inequality measurement, sex and cause of violent death in young (10-24 years old) people. Region of the Americas, 2015.
		Figure 1		Cross-country income-related inequality gradients in mortality due to road traffic injury in young (10-24 years old) males and females. Region of the Americas, 2015.
		Figure 2		Cross-country income-related inequality gradients in mortality due to homicide (10-24 years old) males and females. Region of the Americas, 2015.
		Figure 3		Cross-country income-related inequality gradients in mortality due to suicide (10-24 years old) males and females. Region of the Americas, 2015.
		Supplementary Table S1		Summary measures of income-related inequality in mortality due to violent death in young (10-24 years old) males and females by cause of death and sex. Region of the Americas (n = 17 countries), 2015.
		corresponding author:		sanhueza@paho.org

## Sheet: Table S1
	Table S1. Summary measures of income-related inequality in mortality due to violent death in young (10-24 years old)
	males and females by cause of death and sex. Region of the Americas (n = 17 countries), 2015
	cause of death	summary measure of inequality	sex	estimate	se	Z	p-value
	road traffic injury	Range Difference (RD)	male	39.022	2.055	18.9888	<0.0001	*
			female	15.184	1.297	11.707	<0.0001	*
		Between-Group Variance (BGV)	male	85.436	2.811	30.3935	<0.0001	*
			female	3.625	0.319	11.3636	<0.0001	*
		Absolute Concentration Index (ACI)	male	-2.833	0.079	-35.8608	<0.0001	*
			female	0.2	0.043	4.65116	<0.0001	*
		Slope Index of Inequality (SII)	male	-17.889	0.496	-36.0665	<0.0001	*
			female	1.265	0.271	4.6679	<0.0001	*
		Range Ratio (RR)	male	12.096	1.136	9.76761	<0.0001	*
			female	14.414	2.39	5.61255	<0.0001	*
		Index of Disparity (IDisp)	male	597.247	64.853	9.20924	<0.0001	*
			female	456.284	101.59	4.49143	<0.0001	*
		Mean Log Deviation (MLD)	male	0.111	0.004	27.75	<0.0001	*
			female	0.074	0.006	12.3333	<0.0001	*
		Theil Index (T)	male	0.094	0.003	31.3333	<0.0001	*
			female	0.058	0.004	14.5	<0.0001	*
		Relative Concentration Index (RCI)	male	-0.13	0.004	-32.5	<0.0001	*
			female	0.035	0.007	5	<0.0001	*
		Relative Index of Inequality (RII)	male	-0.824	0.022	-37.4545	<0.0001	*
			female	0.218	0.047	4.6383	<0.0001	*
		Kunst Mackenbach Relative Index (KMI)	male	1.245	0.059	4.15254	<0.0001	*
			female	0.416	0.011	-53.0909	<0.0001	*
	homicide	Range Difference (RD)	male	103.256	1.3	79.4277	<0.0001	*
			female	13.357	9.826	1.35935	0.0870174
		Between-Group Variance (BGV)	male	1311.59	18.033	72.7328	<0.0001	*
			female	4.794	0.312	15.3654	<0.0001	*
		Absolute Concentration Index (ACI)	male	-12.939	0.101	-128.109	<0.0001	*
			female	-0.878	0.033	-26.6061	<0.0001	*
		Slope Index of Inequality (SII)	male	-81.748	0.638	-128.132	<0.0001	*
			female	-5.547	0.211	-26.2891	<0.0001	*
		Range Ratio (RR)	male	62.934	8.132	7.61608	<0.0001	*
			female	25.833	19.863	1.25021	0.105611
		Index of Disparity (IDisp)	male	1924.32	269.684	7.13545	<0.0001	*
			female	651.087	255.689	2.5464	0.00544199	*
		Mean Log Deviation (MLD)	male	0.466	0.006	77.6667	<0.0001	*
			female	0.193	0.012	16.0833	<0.0001	*
		Theil Index (T)	male	0.396	0.004	99	<0.0001	*
			female	0.172	0.009	19.1111	<0.0001	*
		Relative Concentration Index (RCI)	male	-0.327	0.002	-163.5	<0.0001	*
			female	-0.238	0.008	-29.75	<0.0001	*
		Relative Index of Inequality (RII)	male	-2.069	0.013	-159.154	<0.0001	*
			female	-1.505	0.052	-28.9423	<0.0001	*
		Kunst Mackenbach Relative Index (KMI)	male	-0.017	0.003	-339	<0.0001	*
			female	0.141	0.017	-50.5294	<0.0001	*
	suicide	Range Difference (RD)	male	17.491	2.205	7.93243	<0.0001	*
			female	9.168	1.048	8.74809	<0.0001	*
		Between-Group Variance (BGV)	male	15.425	0.726	21.2466	<0.0001	*
			female	2.659	0.258	10.3062	<0.0001	*
		Absolute Concentration Index (ACI)	male	1.232	0.057	21.614	<0.0001	*
			female	0.013	0.037	0.351351	0.362662
		Slope Index of Inequality (SII)	male	7.78	0.36	21.6111	<0.0001	*
			female	0.085	0.231	0.367965	0.35645
		Range Ratio (RR)	male	10.274	1.625	5.70708	<0.0001	*
			female	19.899	14.23	1.32811	0.0920709
		Index of Disparity (IDisp)	male	485.231	70.542	6.87861	<0.0001	*
			female	918.906	728.355	1.26162	0.103543
		Mean Log Deviation (MLD)	male	0.098	0.005	19.6	<0.0001	*
			female	0.086	0.007	12.2857	<0.0001	*
		Theil Index (T)	male	0.08	0.003	26.6667	<0.0001	*
			female	0.087	0.007	12.4286	<0.0001	*
		Relative Concentration Index (RCI)	male	0.119	0.005	23.8	<0.0001	*
			female	0.004	0.01	0.4	0.344578
		Relative Index of Inequality (RII)	male	0.751	0.034	22.0882	<0.0001	*
			female	0.023	0.062	0.370968	0.355331
		Kunst Mackenbach Relative Index (KMI)	male	2.203	0.087	13.8276	<0.0001	*
			female	1.023	0.064	0.359375	0.359657
	Statistical tests for testing the null hypothesis that the population inequality measure equals its null value of no inequality (* statistical significance).
